# Supplementary material for: Occurrence and Genomic Characterization of mcr-1-Harboring Escherichia coli Isolates from Chicken and Pig Farms in Lima, Peru
Source: Antibiotics (Basel). 2022 Dec 8;11(12):1781. doi: 10.3390/antibiotics11121781 (PMC9774552; doi:10.3390/antibiotics11121781)
Supplement: Supplementary file 1 [file antibiotics-11-01781-s001.zip › Supplementary tables.xlsx]

## Sheet: Supplementary Table S1
Supplementary Table S1: Sampling information and mcr-1 positivity by PCR in farms sampled in this study
Host	Farm ID	Disctrict	Province	# feces	# E coli isolates	mcr-1.1 (-)	mcr-1.1 (+)	% mcr-1.1 (+)
Chicken	AV1	Lurigancho	Lima metropolitana	36	17	17	0	0
	AV2	Lurin	Lima metropolitana	60	33	32	1	3.0303
	AV3	Chilca	Cañete	36	22	22	0	0
	AV4	Mala	Cañete	36	23	11	12	52.1739
	AV5	Punta Hermosa	Lima metropolitana	48	28	25	3	10.7143
	AV6	Huaral	Huaral	36	23	23	0	0
	AV7	Huaral	Huaral	36	19	19	0	0
	AV8	Lurin	Lima metropolitana	60	32	6	26	81.25
	Total			348	197	155	42	21.3198
Swine	C1	Chancay	Huaral	69	19	16	3	15.7895
	C2	Huaral	Huaral	60	30	25	5	16.6667
	C3	Huacho	Huaura	58	17	14	3	17.6471
	C4	Ventanilla	Lima metropolitana	28	14	13	1	7.14286
	C5	Callao	Callao	50	23	17	6	26.087
	C6	Cañete	Cañete	15	14	14	0	0
	C7	Cañete	Cañete	20	27	27	0	0
	Total			300	144	126	18	12.5

## Sheet: Supplementary Table S2
Supplementary Table S2. Statistics summary of 14 E. coli genomes carrying mcr-1 gene.
Strain Code	NCBI Accession	Host	Average coverage	N° of contigs	Genome size (bp)	N° of CDS	%GC	MLST	Phylogroup	Serotype	Completeness	N° of reads before trimming	N° of reads after trimming
AV4P2D	JAPAAJ000000000	Chicken	134.118	247	5086857	4938	50.41	ND	A	-:H37	99.56	1816521	1724659
AV4P5C	JAOYTD000000000	Chicken	61.1	305	5309939	4978	49.97	48	A	O128:H11	99.96	1184785	1000929
AV5P3A	JAOYTC000000000	Chicken	50.032	297	5535110	5488	50.33	1403	B1	O89:H10	99.96	717279	660490
AV5P5C	JAOYTB000000000	Chicken	62.459	171	5457754	5343	50.56	602	B1	-:H21	99.96	999683	896850
AV8P4C	JAOYTA000000000	Chicken	84.05	498	5790620	5622	50.34	746	B1	-:H19	99.96	1378085	1225448
AV8P6C	JAOYSZ000000000	Chicken	55.071	295	4752223	4515	50.9	46	A	O9:H4	99.96	720123	665696
AV8P7A	JAOYSY000000000	Chicken	247.088	157	5504903	5486	50.54	ND	A	O13:H10	99.96	3836407	3380353
C17	JAOYSX000000000	Pig	25.563	665	5501843	5310	50.33	6704	A	O130:H26	99.02	550962	366102
C1P7B	JAOYSW000000000	Pig	44.412	376	5464713	5266	50.27	6704	A	O130:H26	99.96	741730	604129
C2P10C	JAOYSV000000000	Pig	30.577	274	5493200	5406	50.3	29	U	-:H30	99.96	638088	593122
C2P10E	JAOYSU000000000	Pig	32.904	105	4824903	4585	50.67	345	B1	-:H12	99.96	626590	408894
C3P2A	JAOYST000000000	Pig	130.758	158	5408097	5307	50.35	4379	B1	-:H19	99.96	1908877	1744806
C3P2B	JAOYSS000000000	Pig	71.366	512	5904653	5820	50.37	ND	B1	O8:H19	99.96	1202474	1086359
C3P4B	JAOYSR000000000	Pig	112.856	200	4981256	4782	50.79	772	A	-:H37	99.96	1584524	1412353

## Sheet: Supplementary Table S3
Supplementary Table S3: Virulence factors and plasmid types predicted by abricate using VFDB (Virulence Factor Database) and Plasmidfinder. Values represent the gene coverage
genome	Virulence factors																																									Plasmid type
	capU	kpsE	kpsMII_K5	gad	hra	iss	neuC	ompT	sepA	traT	astA	cea	celb	cib	cvaC	efa1	hlyF	stb	toxB	cif	espA	espB	espF	espJ	etsC	mchF	nleA	nleB	nleC	terC	tir	eae	lpfA	perA	tsh	fyuA	ireA	irp2	iucC	iutA	sitA	Col(MG828)	Col(pHAD28)	Col156	Col3M	Col440II	Col440I	ColE10	ColRNAI
AV4P2D	0	0	0	0	100	100	0	0	0	98.96	0	0	0	0	0	0	0	0	0	0	0	0	0	0	0	0	0	0	0	100	0	0	0	0	0	0	0	0	0	0	0	100	100	98.7	0	0	0	0	100
AV4P5C	0	100	100	100	0	0	0	0	0	0	100	0	0	0	0	0	0	0	0	0	0	0	0	0	0	0	0	0	0	100	0	0	0	0	0	0	0	0	0	0	0	0	100	0	100	0	0	0	0
AV5P3A	0	0	0	82.16	0	0	0	0	0	100	0	0	0	0	0	0	0	0	0	0	0	0	0	0	100	0	0	0	0	100	0	0	100	0	0	0	0	0	0	0	0	98.47	100	0	0	0	0	0	0
AV5P5C	0	0	0	0	100	100	0	100	0	0	0	0	0	100	98.08	0	100	0	0	0	0	0	0	0	100	83.88	0	0	0	100	0	0	100	0	100	0	100	0	100	100	100	98.47	98.47	0	0	100	0	0	0
AV8P4C	0	0	0	80.87	0	0	0	94.55	0	99.76	0	0	0	0	0	0	0	0	0	0	0	0	0	0	0	0	0	0	0	100	0	0	97.91	0	0	0	0	0	0	0	0	0	100	0	0	0	0	0	100
AV8P6C	0	0	0	100	0	100	0	100	0	99.76	0	0	0	0	0	0	0	0	0	0	0	0	0	0	0	0	0	0	0	100	0	0	0	0	0	0	0	0	0	0	100	0	100	0	0	0	100	0	0
AV8P7A	0	0	0	0	100	100	0	0	0	100	0	0	0	100	0	0	0	0	0	0	0	0	0	0	0	0	0	0	0	100	0	0	0	0	0	0	0	0	0	0	0	98.47	98.47	0	0	0	0	0	0
C17	0	100	100	80.87	100	0	0	0	0	99.76	0	0	0	0	0	0	0	0	0	0	0	0	0	0	0	0	0	0	0	100	0	0	0	0	0	0	0	0	0	0	0	0	100	0	0	99.29	0	0	0
C1P7B	0	0	0	80.87	0	0	0	0	0	99.76	0	100	100	0	0	0	0	0	0	0	0	0	0	0	0	0	0	0	0	100	0	0	0	0	0	0	0	0	0	0	0	98.85	100	100	0	99.29	0	100	100
C2P10C	0	0	0	82.16	0	100	0	100	100	100	82.91	0	100	100	0	100	0	0	97.93	99.88	100	100	100	100	0	0	100	100	100	100	100	100	100	99.52	0	0	0	0	100	100	0	98.47	100	100	0	0	0	100	100
C2P10E	0	0	0	0	0	0	0	0	0	99.76	0	0	0	0	0	0	0	0	0	0	0	0	0	0	0	0	0	0	0	100	0	0	100	0	0	0	0	0	0	0	0	0	100	0	0	0	0	0	0
C3P2A	0	0	0	100	0	0	0	0	0	100	100	0	0	0	0	0	0	100	0	0	0	0	0	0	0	0	0	0	0	100	0	0	100	0	0	0	0	0	0	0	0	0	100	0	0	100	0	100	100
C3P2B	100	0	0	0	100	0	100	0	0	94.85	100	0	0	0	0	0	0	0	0	0	0	0	0	0	0	0	0	0	0	100	0	0	100	0	0	0	0	0	0	0	0	0	100	0	0	100	0	100	100
C3P4B	0	0	0	100	0	0	0	0	100	100	0	0	0	100	0	0	0	100	0	0	0	0	0	0	0	0	0	0	0	100	0	0	0	0	0	100	0	100	100	100	0	0	100	0	0	0	0	0	100
[truncated: 25 more columns]
